# Supplementary material for: BODIPY-Based Ratiometric Fluorescent Probe for Sensing Peroxynitrite in Inflammatory Cells and Tissues
Source: Biosensors (Basel). 2024 Dec 22;14(12):638. doi: 10.3390/bios14120638 (PMC11674116; doi:10.3390/bios14120638)
Supplement: Supplementary file 1 [file biosensors-14-00638-s001.zip]

Archive with 1 entries (1 files):
- biosensors-3316498-supplementary.pdf
